# Supplementary material for: Potential Use of Amla (Phyllanthus emblica L.) Fruit Extract to Protect Skin Keratinocytes from Inflammation and Apoptosis after UVB Irradiation
Source: Antioxidants (Basel). 2021 Apr 29;10(5):703. doi: 10.3390/antiox10050703 (PMC8146754; doi:10.3390/antiox10050703)
Supplement: Supplementary file 1 [file antioxidants-10-00703-s001.zip]

Archive with 1 entries (1 files):
- antioxidants-1194562-supplementary.pdf
